# Supplementary material for: Intraspecific demographic and trait responses to environmental change drivers are linked in two species of ciliate
Source: BMC Ecol Evol. 2024 Apr 17;24:47. doi: 10.1186/s12862-024-02241-2 (PMC11022343; doi:10.1186/s12862-024-02241-2)
Supplement: Supplementary file 1 — Additional file 1: Supplementary tables S1, S2 and S3. [file 12862_2024_2241_MOESM1_ESM.xlsx]

## Sheet: Supplementary table S1
	Species	Strain	Replicate	Time interval (tstart -> tend)
	C. striatum	1	1	t0 -> t2
	C. striatum	1	2	t0 -> t2
	C. striatum	1	3	t0 -> t2
	T. thermophila	D3	1	t0 -> t2
	T. thermophila	D3	2	t0 -> t2
	T. thermophila	D3	3	t0 -> t2
	C. striatum	3	1	t0 -> t1
	C. striatum	3	2	t0 -> t1
	C. striatum	3	3	t0 -> t1
	T. thermophila	D9	1	t1 -> t2
	T. thermophila	D9	2	t0 -> t2
	T. thermophila	D9	3	t0 -> t2
	C. striatum	5	1	t0 -> t1
	C. striatum	5	2	t0 -> t2
	C. striatum	5	3	t0 -> t1
	T. thermophila	E	4	t0 -> t1
	T. thermophila	E	2	t0 -> t1
	T. thermophila	E	3	t0 -> t1

## Sheet: Supplementary table S2
	Image analysis step	Parameter name	Description	Measure unit
	1_Particle analysis	size	surface area of a particle in a given frame	pixels
	1_Particle analysis	threshold	minimum grey scale value of pixels to be part of a particle in a given frame	pixels
	2_Particel tracking	displacement	maximum displacement of a given particle between two consecutive frames	pixels
	2_Particel tracking	linkrange	range of adjacent frames which are taken into account when a trajectory is re-constructed	count (integer)
	3_Movement analysis	detection frequency	fraction of frames on which a given particle is detected	fraction
	3_Movement analysis	duration	duration of the movement over whole trajectory	seconds
	3_Movement analysis	gross displacement	gross displacement over whole trajectory	pixels
	3_Movement analysis	median step length	median distance (over whole trajectory) covered by a given particle in one step i.e. between two frames	pixels
	3_Movement analysis	net displacement	net displacement over whole trajectory	pixels

## Sheet: Supplementary table S3
	Image analysis step	Parameter	Species	Minimum value	Maximum value
	1_Particle analysis	size	C. striatum	40	500
	1_Particle analysis	size	T. thermophila	3	75
	1_Particle analysis	threshold	C. striatum	50	-
	1_Particle analysis	threshold	T. thermophila	50	-
	2_Particle tracking	displacement	C. striatum	-	50
	2_Particle tracking	displacement	T. thermophila	-	20
	2_Particle tracking	linkrange	C. striatum	6	4
	2_Particle tracking	linkrange	T. thermophila	4	4
	3_Movement analysis	detection frequency	C. striatum	0.2	-
	3_Movement analysis	detection frequency	T. thermophila	0.6	-
	3_Movement analysis	duration	C. striatum	1	-
	3_Movement analysis	duration	T. thermophila	1	-
	3_Movement analysis	gross displacement	C. striatum	50	-
	3_Movement analysis	gross displacement	T. thermophila	10	-
	3_Movement analysis	median step length	C. striatum	0.7	-
	3_Movement analysis	median step length	T. thermophila	0.7	-
	3_Movement analysis	net displacement	C. striatum	5	-
	3_Movement analysis	net displacement	T. thermophila	5	-
